# Supplementary material for: Nuclear Glycoprotein A Repetitions Predominant (GARP) Is a Common Trait of Glioblastoma Stem-like Cells and Correlates with Poor Survival in Glioblastoma Patients
Source: Cancers (Basel). 2023 Dec 5;15(24):5711. doi: 10.3390/cancers15245711 (PMC10741777; doi:10.3390/cancers15245711)
Supplement: Supplementary file 1 [file cancers-15-05711-s001.zip]

Archive with 2 entries (2 files):
- cancers-2701282 images.pdf
- cancers-2701282-supplementary.pdf
